# Supplementary material for: Nucleophagic Degradation of Progerin Ameliorates Defenestration in Liver Sinusoidal Endothelium Due to SIRT1-Mediated Deacetylation of Nuclear LC3
Source: Cells. 2022 Dec 3;11(23):3918. doi: 10.3390/cells11233918 (PMC9738635; doi:10.3390/cells11233918)
Supplement: Supplementary file 1 [file cells-11-03918-s001.zip]

Archive with 1 entries (1 files):
- cells-2027927-supplementary.pdf
